# Supplementary material for: Human Non-Small Cell Lung Cancer-Chicken Embryo Chorioallantoic Membrane Tumor Models for Experimental Cancer Treatments
Source: Int J Mol Sci. 2023 Oct 21;24(20):15425. doi: 10.3390/ijms242015425 (PMC10607033; doi:10.3390/ijms242015425)
Supplement: Supplementary file 1 [file ijms-24-15425-s001.zip]

Archive with 1 entries (1 files):
- ijms-2638714-supplementary.pdf
